# Supplementary material for: Mitochondrial genomic variation associated with higher mitochondrial copy number: the Cache County Study on Memory Health and Aging
Source: BMC Bioinformatics. 2014 May 28;15(Suppl 7):S6. doi: 10.1186/1471-2105-15-S7-S6 (PMC4110732; doi:10.1186/1471-2105-15-S7-S6)
Supplement: Additional file 4 — (xlsx) Mitochondrial haplogroups. We have listed all the major mitochondrial haplogroups as well as sub-haplogroups in our dataset. The numbers in parenthesis represent the number of individuals in our dataset that belong to the haplogroup. There were 1007 total individuals in our dataset. [file 1471-2105-15-S7-S6-S4.xlsx]

## Sheet: Sheet1
	Additional File 4. Mitochondrial haplogroups.
	H (424)	J (99)	U (147)	K (95)	T (121)	I (21)	W (20)	V (34)	HV (18)	X (8)	C (5)	L (4)	Missing (11)
	H (49)	J1b1a (3)	U1b (2)	K1a (15)	T1 (4)	I (7)	W1 (8)	V (29)	HV (2)	X2b (5)	C4a1 (5)	L3e5 (4)
	H1 (50)	J1c (2)	U2e (2)	K1a1b (13)	T1a (6)	I1a1 (2)	W1c (1)	V1 (3)	HV0b'c (5)	X2c (3)
	H1a (17)	J1c1 (4)	U2e1a (2)	K1a2 (6)	T1a1 (2)	I2 (11)	W3 (7)	V2 (2)	HV9 (11)
	H1a1 (10)	J1c1b1a (6)	U3b (1)	K1a3a1 (20)	T2 (15)	I4 (1)	W4 (4)
	H1b (23)	J1c2 (2)	U4a1 (3)	K1a4 (1)	T2a (9)
	H1c (28)	J1c2b (3)	U4a1b (3)	K1a4a1 (17)	T2b (73)
	H1c1 (2)	J1c2b1a (4)	U4a2 (15)	K1b1a (6)	T2c (3)
	H1e (13)	J1c3 (4)	U4b1 (2)	K1b2 (1)	T2e (9)
	H1g (7)	J1c3a1 (2)	U4c (6)	K1c1b (6)
	H2a2a (4)	J1c3b (1)	U5a (9)	K1c2 (2)
	H2a3 (3)	J1c3b1 (11)	U5a1 (32)	K2b (8)
	H3 (21)	J1c5 (12)	U5b1 (3)
	H3d (1)	J1c5a (4)	U5b1b (7)
	H4a (29)	J1c6 (4)	U5b1d (9)
	H4a1 (12)	J1c8 (7)	U5b2 (45)
	H4a1a1 (2)	J2a1a (22)	U5b3f (1)
	H4a1b (1)	J2a1a1b (8)	U8a1 (5)
	H5 (13)
	H5a (10)
	H5a1 (21)
	H6a1a (13)
	H6a1b (29)
	H7 (10)
	H7a (1)
	H10 (11)
	H11 (15)
	H13 (24)
	H13a1a (1)
	H13a1a1 (2)
	H15 (1)
	H17 (1)
	We have listed all the major mitochondrial haplogroups as well as sub-haplogroups in out dataset. The numbers in parenthesis represent the number of individuals in our dataset that belong to the
	haplogroup. There were 1007 total individuals in our dataset.
